# Supplementary material for: A Fivefold Maximum Drug-Likeness Strategy for Prioritizing Antibacterial Candidates Against Escherichia coli
Source: Pharmaceuticals (Basel). 2026 May 8;19(5):744. doi: 10.3390/ph19050744 (PMC13209408; doi:10.3390/ph19050744)
Supplement: Supplementary file 1 [file pharmaceuticals-19-00744-s001.zip]

Archive with 1 entries (1 files):
- pharmaceuticals-4257352-supplementary.pdf
